# Supplementary material for: Lignin biosynthesis pathway repressors in gymnosperms: differential repressor domains as compared to angiosperms
Source: For Res (Fayettev). 2024 Sep 19;4:e031. doi: 10.48130/forres-0024-0029 (PMC11524278; doi:10.48130/forres-0024-0029)
Supplement: Supplementary file 1 — Supplementary data to this article can be found online. [file forres-0024-0029-S1.zip]

Archive with 6 entries (6 files):
- 10.48130_forres-0024-0029-Suppl-FigureS2.pdf
- 10.48130_forres-0024-0029-Suppl-FigureS3.pdf
- 10.48130_forres-0024-0029-Suppl-FigureS4.pdf
- 10.48130_forres-0024-0029-Suppl-FigureS5.pdf
- 10.48130_forres-0024-0029-Suppl-TableS1.pdf
- 10.48130_forres-0024-0029-Suppl-FigureS1.pdf
